# Supplementary material for: ﻿Surprising discovery of an enigmatic geometrid in Croatia: Mirlatiaarcuata, gen. nov., sp. nov. (Lepidoptera, Geometridae)
Source: Zookeys. 2023 Nov 1;1183:99–110. doi: 10.3897/zookeys.1183.110163 (PMC10632775; doi:10.3897/zookeys.1183.110163)
Supplement: XML Treatment for Mirlatia [file zookeys.1183.110163-treatment1.xml]

<!DOCTYPE tp:taxon-treatment
  PUBLIC "-//TaxonX//DTD Taxonomic Treatment Publishing DTD v0 20100105//EN" "tax-treatment-NSO.dtd">
<tp:taxon-treatment xmlns:tp="http://www.plazi.org/taxpub"><tp:treatment-meta><kwd-group><label>Taxon classification</label><kwd>
              <named-content content-type="kingdom">Animalia</named-content>
            </kwd><kwd>
              <named-content content-type="order">Lepidoptera</named-content>
            </kwd><kwd>
              <named-content content-type="family">Geometridae</named-content>
            </kwd></kwd-group><mixed-citation publication-type="journal"><person-group><name><surname>Hausmann</surname><given-names>Axel</given-names></name><name><surname>László</surname><given-names>Gyula M.</given-names></name><name><surname>Mayr</surname><given-names>Toni</given-names></name><name><surname>Huemer</surname><given-names>Peter</given-names></name></person-group><article-title>﻿Surprising discovery of an enigmatic geometrid in Croatia: <italic><tp:taxon-name><tp:taxon-name-part taxon-name-part-type="genus" reg="Mirlatia">Mirlatia</tp:taxon-name-part><tp:taxon-name-part taxon-name-part-type="species" reg="arcuata">arcuata</tp:taxon-name-part></tp:taxon-name></italic>, gen. nov., sp. nov. (<tp:taxon-name><tp:taxon-name-part taxon-name-part-type="order">Lepidoptera</tp:taxon-name-part></tp:taxon-name>, <tp:taxon-name><tp:taxon-name-part taxon-name-part-type="family">Geometridae</tp:taxon-name-part></tp:taxon-name>)</article-title><source>Zookeys</source><day>01</day><month>11</month><year>2023</year><volume>1183</volume><fpage>99</fpage><lpage>110</lpage><pub-id pub-id-type="doi">10.3897/zookeys.1183.110163</pub-id></mixed-citation></tp:treatment-meta><tp:nomenclature><label>﻿Genus</label><tp:taxon-name>
            <object-id xmlns:xlink="http://www.w3.org/1999/xlink" content-type="arpha" xlink:type="simple">FAEF9D83-9202-5013-B74B-7BF2455B995F</object-id>
            <tp:taxon-name-part taxon-name-part-type="genus" reg="Mirlatia">Mirlatia</tp:taxon-name-part>
            <object-id xmlns:xlink="http://www.w3.org/1999/xlink" content-type="zoobank" xlink:type="simple">https://zoobank.org/D12B5E0C-3088-47A3-8949-77EF9BFB0A84</object-id>
          </tp:taxon-name><tp:taxon-status xmlns:xlink="http://www.w3.org/1999/xlink" xlink:type="simple">gen. nov.</tp:taxon-status></tp:nomenclature><tp:treatment-sec sec-type="type species" id="SECID0E3FAC"><title>Type species.</title><p><italic><tp:taxon-name><tp:taxon-name-part taxon-name-part-type="genus" reg="Mirlatia">Mirlatia</tp:taxon-name-part><tp:taxon-name-part taxon-name-part-type="species" reg="arcuata">arcuata</tp:taxon-name-part></tp:taxon-name></italic> sp. nov. (by monotypy).</p></tp:treatment-sec><tp:treatment-sec sec-type="description" id="SECID0ENGAC"><title>Description</title><p><bold>(Figs <xref ref-type="fig" rid="F1">1</xref>–<xref ref-type="fig" rid="F6">6</xref>).</bold> External morphology. <bold><italic>Head</italic>.</bold> Head medium-sized, compound eye relatively large, labial palp narrow, length 1.1× the diameter of eye in male, 1.5× in female. Proboscis well developed. Male antenna distinctly bipectinate, length of longest branches 1.6 mm, approximately 10× the diameter of flagellum, branches checkered black and white; female antenna distinctly bipectinate, longest branches 4–5× the diameter of flagellum. <bold><italic>Thorax</italic></bold> (wings, legs). Forewing costa and dorsum slightly, termen markedly convex, apex pointed; hindwing termen distinctly arcuate in both sexes. Transverse lines diffuse, hardly discernible. <bold><italic>Venation</italic></bold>: forewing with double areole; R2–4 and R5 arising connate from tip of second areole, M1 and R5 shortly stalked laterally on second areole; hindwing with long fusion of Sc+R1 and Rs, distal parts of Rs and M1 completely fused, M2 arising shortly below cell apex (caudad); discocellular cross vein of hindwing distinctly incurved. Male frenulum well developed as a single bristle. Legs long and narrow, spur formula 0-2-4 in male, 0-2-<italic>x</italic> in female (hindlegs of the examined specimen are missing). Male foreleg with long, black, narrow epiphysis arising from middle of tibia.</p><fig id="F1" position="float" orientation="portrait"><object-id xmlns:xlink="http://www.w3.org/1999/xlink" content-type="doi" xlink:type="simple">10.3897/zookeys.1183.110163.figure1</object-id><object-id xmlns:xlink="http://www.w3.org/1999/xlink" content-type="arpha" xlink:type="simple">D1E334FD-B41C-58D3-8712-CF5FC730873C</object-id><label>Figure 1.</label><caption><p>Adult. <italic><tp:taxon-name><tp:taxon-name-part taxon-name-part-type="genus" reg="Mirlatia">Mirlatia</tp:taxon-name-part><tp:taxon-name-part taxon-name-part-type="species" reg="arcuata">arcuata</tp:taxon-name-part></tp:taxon-name></italic> sp. nov., holotype, male (<abbrev xmlns:xlink="http://www.w3.org/1999/xlink" xlink:title="collection" id="ABBRID0E4HAC" xlink:type="simple">coll</abbrev>. <named-content xmlns:xlink="http://www.w3.org/1999/xlink" content-type="dwc:institutional_code" xlink:title="Tiroler Landesmuseum Ferdinandeum" xlink:href="http://grbio.org/institution/tiroler-landesmuseum-ferdinandeum" xlink:type="simple">TLMF</named-content>).</p></caption><graphic xmlns:xlink="http://www.w3.org/1999/xlink" xlink:href="zookeys-1183-099_article-110163__-g001.jpg" position="float" orientation="portrait" xlink:type="simple" id="oo_929495.jpg"><uri content-type="original_file" xlink:type="simple">https://binary.pensoft.net/fig/929495</uri></graphic></fig><p><bold><italic>Abdomen</italic>.</bold> Tympanal organ (Fig. <xref ref-type="fig" rid="F4">4</xref>). Ansa of tympanal organ very broad at base, gradually tapered, neither dilated medially, nor at apex with hammer-shaped dilation, tip truncate, with a few micro-spinules in the male.</p><fig id="F2" position="float" orientation="portrait"><object-id xmlns:xlink="http://www.w3.org/1999/xlink" content-type="doi" xlink:type="simple">10.3897/zookeys.1183.110163.figure2</object-id><object-id xmlns:xlink="http://www.w3.org/1999/xlink" content-type="arpha" xlink:type="simple">24F171AD-7E5C-5281-95D8-FF4148695EA4</object-id><label>Figure 2.</label><caption><p>Adult. <italic><tp:taxon-name><tp:taxon-name-part taxon-name-part-type="genus" reg="Mirlatia">Mirlatia</tp:taxon-name-part><tp:taxon-name-part taxon-name-part-type="species" reg="arcuata">arcuata</tp:taxon-name-part></tp:taxon-name></italic> sp. nov., paratype, female (<abbrev xmlns:xlink="http://www.w3.org/1999/xlink" xlink:title="collection" id="ABBRID0EIJAC" xlink:type="simple">coll</abbrev>. <abbrev xmlns:xlink="http://www.w3.org/1999/xlink" xlink:title="The Natural History Museum, Vienna" id="ABBRID0EMJAC" xlink:type="simple">NHMV</abbrev>).</p></caption><graphic xmlns:xlink="http://www.w3.org/1999/xlink" xlink:href="zookeys-1183-099_article-110163__-g002.jpg" position="float" orientation="portrait" xlink:type="simple" id="oo_929496.jpg"><uri content-type="original_file" xlink:type="simple">https://binary.pensoft.net/fig/929496</uri></graphic></fig><p><bold><italic>Genitalia</italic>.</bold> Descriptions of the male and female genitalia are provided under the description of the type species of the new genus.</p></tp:treatment-sec><tp:treatment-sec sec-type="Differential diagnosis" id="SECID0E3JAC"><title>Differential diagnosis.</title><p>Presence of paired tympanal caves with ansa at the base of the abdomen clearly proves the assignation of the new genus to the family <tp:taxon-name><tp:taxon-name-part taxon-name-part-type="family">Geometridae</tp:taxon-name-part></tp:taxon-name>. <italic><tp:taxon-name><tp:taxon-name-part taxon-name-part-type="genus" reg="Mirlatia">Mirlatia</tp:taxon-name-part></tp:taxon-name></italic> is distinguished from the vast majority of members of the subfamily <tp:taxon-name><tp:taxon-name-part taxon-name-part-type="subfamily">Ennominae</tp:taxon-name-part></tp:taxon-name> by the tubular M2 vein of the hindwing and the long fusion of hindwing veins Sc+R1 and Rs. It differs from the genera of the subfamilies <tp:taxon-name><tp:taxon-name-part taxon-name-part-type="subfamily">Ennominae</tp:taxon-name-part></tp:taxon-name>, <tp:taxon-name><tp:taxon-name-part taxon-name-part-type="subfamily">Geometrinae</tp:taxon-name-part></tp:taxon-name>, <tp:taxon-name><tp:taxon-name-part taxon-name-part-type="subfamily">Larentiinae</tp:taxon-name-part></tp:taxon-name>, and <tp:taxon-name><tp:taxon-name-part taxon-name-part-type="subfamily">Sterrhinae</tp:taxon-name-part></tp:taxon-name> by the very broad base and in the lacking apical dilatation of the tympanal ansa. So far, no other geometrid is known to display a similarly shaped ansa, although a broad ansa basis is found in <tp:taxon-name><tp:taxon-name-part taxon-name-part-type="subfamily">Archiearinae</tp:taxon-name-part></tp:taxon-name>, <tp:taxon-name><tp:taxon-name-part taxon-name-part-type="subfamily">Desmobathrinae</tp:taxon-name-part></tp:taxon-name>, and <tp:taxon-name><tp:taxon-name-part taxon-name-part-type="tribe">Alsophilini</tp:taxon-name-part></tp:taxon-name>, but these groups have an ansa with a pointed tip. The new genus differs from the vast majority of geometrid genera also by the long pectination of the female antenna.</p></tp:treatment-sec><tp:treatment-sec sec-type="Genetic data, phylogeny" id="SECID0EWLAC"><title>Genetic data, phylogeny.</title><p>The genetic data are summarised under the species description. The COI barcode suggests a largely isolated position within <tp:taxon-name><tp:taxon-name-part taxon-name-part-type="family">Geometridae</tp:taxon-name-part></tp:taxon-name>. The new genus is tentatively placed in the subfamily <tp:taxon-name><tp:taxon-name-part taxon-name-part-type="subfamily">Larentiinae</tp:taxon-name-part></tp:taxon-name>, supported by the double forewing areole and the hindwing venation with presence of the M2 vein and long fusion of Sc+R1 and Rs. Further aspects of the phylogeny are discussed later in this paper.</p></tp:treatment-sec><tp:treatment-sec sec-type="etymology" id="SECID0EGMAC"><title>Etymology.</title><p>The new generic name <italic><tp:taxon-name><tp:taxon-name-part taxon-name-part-type="genus" reg="Mirlatia">Mirlatia</tp:taxon-name-part></tp:taxon-name></italic> is introduced as a feminine noun. It is an aggregate of the stems of two latin words, i.e. <italic>mir</italic>- (stem of the noun <italic>mirum</italic>, <italic>mira</italic> meaning surprise(s)) and <italic>lat</italic>- (<italic>latum</italic>, the perfect participle form of the verb <italic>ferre</italic> meaning to bring, referring to the rather surprising discovery of this curious new geometrid moth.</p></tp:treatment-sec><tp:treatment-sec><!--Section generated to contain objects referenced in tp:taxon-treatment.--><fig id="F6" position="float" orientation="portrait"><object-id xmlns:xlink="http://www.w3.org/1999/xlink" content-type="doi" xlink:type="simple">10.3897/zookeys.1183.110163.figure6</object-id><object-id xmlns:xlink="http://www.w3.org/1999/xlink" content-type="arpha" xlink:type="simple">4169A4E7-C39A-5273-AA3F-68D1477365D2</object-id><label>Figure 6.</label><caption><p><italic><tp:taxon-name><tp:taxon-name-part taxon-name-part-type="genus" reg="Mirlatia">Mirlatia</tp:taxon-name-part><tp:taxon-name-part taxon-name-part-type="species" reg="arcuata">arcuata</tp:taxon-name-part></tp:taxon-name></italic> sp. nov., male, wing venation.</p></caption><graphic xmlns:xlink="http://www.w3.org/1999/xlink" xlink:href="zookeys-1183-099_article-110163__-g006.jpg" position="float" orientation="portrait" xlink:type="simple" id="oo_929500.jpg"><uri content-type="original_file" xlink:type="simple">https://binary.pensoft.net/fig/929500</uri></graphic></fig><fig id="F4" position="float" orientation="portrait"><object-id xmlns:xlink="http://www.w3.org/1999/xlink" content-type="doi" xlink:type="simple">10.3897/zookeys.1183.110163.figure4</object-id><object-id xmlns:xlink="http://www.w3.org/1999/xlink" content-type="arpha" xlink:type="simple">0821E0DA-9676-5FF9-9FFF-38D77BFE06B7</object-id><label>Figure 4.</label><caption><p>Tympanal organ. <italic><tp:taxon-name><tp:taxon-name-part taxon-name-part-type="genus" reg="Mirlatia">Mirlatia</tp:taxon-name-part><tp:taxon-name-part taxon-name-part-type="species" reg="arcuata">arcuata</tp:taxon-name-part></tp:taxon-name></italic> sp. nov., female paratype, slide No.: LG 3352 (prep. G. László, <abbrev xmlns:xlink="http://www.w3.org/1999/xlink" xlink:title="collection" id="ABBRID0ELCAE" xlink:type="simple">coll</abbrev>. <abbrev xmlns:xlink="http://www.w3.org/1999/xlink" xlink:title="The Natural History Museum, Vienna" id="ABBRID0EPCAE" xlink:type="simple">NHMV</abbrev>). Scale bar: 1 mm.</p></caption><graphic xmlns:xlink="http://www.w3.org/1999/xlink" xlink:href="zookeys-1183-099_article-110163__-g004.jpg" position="float" orientation="portrait" xlink:type="simple" id="oo_929498.jpg"><uri content-type="original_file" xlink:type="simple">https://binary.pensoft.net/fig/929498</uri></graphic></fig></tp:treatment-sec></tp:taxon-treatment>
